# Supplementary material for: Disruption of NEUROD2 causes a neurodevelopmental syndrome with autistic features via cell-autonomous defects in forebrain glutamatergic neurons
Source: Mol Psychiatry. 2021 Jun 29;26(11):6125–48. doi: 10.1038/s41380-021-01179-x (PMC8760061; doi:10.1038/s41380-021-01179-x)
Supplement: Supplementary file 14 — File S1 [file 41380_2021_1179_MOESM14_ESM.xlsx]

## Sheet: 263 Neurod2 DEX genes_Fig1
NeuroD2 KO DEX genes (negative values show reduction)
Gene	P-value based rank	DESeq2_log2FoldChange	DESeq2_padj
A830036E02Rik	1	-4.2986851369082	1.29297863379272e-247		Voltage-gated ion channel genes
XLOC_007117	2	-1.66908683405704	1.12080956977286e-27		Genes	DESeq2_log2FoldChange	P-value based rank
Krt12	3	-1.57877217946223	4.14604606221927e-27		Scn4b	-0.964318232211741	6
Id2	4	-0.915589750948566	5.04613982905524e-21		Kcnma1	-0.529293640679884	68
Cplx3	5	1.20184766094449	4.73638956945335e-19		Cacna2d2	0.43870419540227	82
Scn4b	6	-0.964318232211741	4.3581741621124e-16		Kcna5	0.573591986588442	103
XLOC_007118	7	-0.944546645614553	5.37167662998392e-10		Kcnv1	-0.364906250407667	109
AA465934	8	-1.04891757158895	5.37167662998392e-10		Kcnk4	-0.435598528025494	128
Lrmp	9	1.0391571241933	1.01752658333965e-09		Scn8a	-0.402053589236062	138
Lypd6b	10	0.780888492570643	4.36963282932338e-09		Kcnh1	-0.423591520672891	139
Cdh8	11	-0.687693185437138	4.36963282932338e-09		Scn1a	-0.299524169942396	184
Cartpt	12	0.892424113038557	4.45031858688842e-08		Trpm4	-0.391681994356783	203
Sidt1	13	-0.621317265154911	5.4511566707103e-08		Kcnq5	-0.340141628111915	216
Cd6	14	-0.910739425418943	2.13303486900554e-07		Kcnj6	-0.420916642416774	248
Hkdc1	15	-0.749195752068198	2.99237229161549e-07		Cacna1c	-0.342823834134299	253
Ccdc3	16	-0.843300876753727	8.89778954837102e-07
	17	-0.659033015929509	1.02363564284131e-06
Col6a1	18	0.67348400137344	1.02363564284131e-06
Frrs1l	19	-0.543585695887948	2.86953178458494e-06		ASD genes
Csmd2	20	-0.574994848751427	4.78329742831198e-06		Genes	DESeq2_log2FoldChange	P-value based rank
Igfbp4	21	0.547557146977718	7.85393158735539e-06		CDH8	-0.687693185437138	11
Adam33	22	-0.687392399075054	1.24887839984057e-05		GRIN2B	-0.541247830543023	30
Necab2	23	0.667708318682513	1.24887839984057e-05		EGR2	-0.741962131959828	31
Tpbg	24	0.617372479833592	1.8198656727989e-05		HTR2A	-0.687012109801492	34
XLOC_009259	25	-0.799812754262863	1.89035791766735e-05		NUAK1	-0.472853190108339	42
Arhgap20	26	-0.517952228107207	1.89035791766735e-05		DRD1	0.630143548153914	46
Lrrc55	27	-0.629187686501006	1.89552822870632e-05		PXDN	-0.51448383117319	47
Padi6	28	0.755213474072448	2.00724917148669e-05		HECW2	-0.445208813302157	49
1110008P14Rik	29	-0.462246470294864	2.56025071201783e-05		PLXNA4	-0.445055850970015	66
Grin2b	30	-0.541247830543023	3.41954788056849e-05		KCNMA1	-0.529293640679884	68
Egr2	31	-0.741962131959828	3.51637485048792e-05		MC4R	0.617881325551237	71
Samd14	32	0.655888821423819	4.85824738518628e-05		SYNE1	-0.396188014725049	85
Rcan3	33	0.545232183735446	5.41983756205054e-05		VIP	0.49796141908325	93
Htr2a	34	-0.687012109801492	5.43654089411285e-05		DST	-0.431953144311461	105
Sparc	35	0.471453545750201	5.91305333216265e-05		SLIT3	-0.512665915947444	111
Grm2	36	-0.486416580705997	6.0414169918807e-05		SCN8A	-0.402053589236062	138
Cpne9	37	-0.51288079764025	6.31477217958642e-05		CDKL5	-0.324123279188715	155
Plk5	38	-0.715090179777492	6.61323500590483e-05		CAMK4	-0.313554610829459	162
D630045J12Rik	39	-0.503167518677683	7.91150095289762e-05		NTNG1	-0.429238612693967	178
Unc13a	40	-0.487896830627493	8.47290044103904e-05		SCN1A	-0.299524169942396	184
Plxnd1	41	-0.467233940921148	8.61759299699412e-05		PCDHAC2	-0.403877099251194	199
Nuak1	42	-0.472853190108339	0.000104050935635992		NELL1	-0.369063198026048	200
Pdyn	43	0.613771347957769	0.00011337844004898		DCX	-0.335812376065733	207
Lrrk2	44	-0.496827315493153	0.000115976473400617		MED12	-0.381971798720122	215
Lamp5	45	-0.440384690673773	0.000151413456052254		KMT2A	-0.348647864759252	222
Drd1	46	0.630143548153914	0.000169868745250722		ANK3	-0.312812080298336	223
Pxdn	47	-0.51448383117319	0.000188676738384083		DOCK4	-0.350571809460063	231
Adcy1	48	-0.460923037779373	0.000195284172602312		SMARCA2	-0.297600950424795	232
Hecw2	49	-0.445208813302157	0.000214595924886297		RIMS1	-0.360661670875181	249
Col23a1	50	0.639821043861436	0.000233643597977023		DLGAP2	-0.38452365678203	251
Lzts3	51	-0.42984261295805	0.000328727064954674		CACNA1C	-0.342823834134299	253
Stxbp5l	52	-0.577340191058597	0.000332334708355891		PCDH9	-0.311199336987555	255
Timp2	53	0.45006613846784	0.000349392325375906		NCOR1	-0.301118688654984	260
Gng7	54	0.481728912356009	0.000360855236531856
Cdh13	55	0.508602462767614	0.000372130471713767
Trhde	56	-0.471918236919931	0.000372130471713767
RP24-279F18.1	57	-0.693020550222919	0.000430648319074254		Synaptome genes
XLOC_020885	58	-0.662715764437713	0.000468653216308223		Gene	DESeq2_log2FoldChange	P-value based rank
Vgf	59	0.448962354660788	0.000468653216308223		Grin2b	-0.541247830543023	30
Tiam2	60	-0.494304354498366	0.00048969838949447		Grm2	-0.486416580705997	36
Rnd2	61	0.402656548377315	0.000520161163635106		Unc13a	-0.487896830627493	40
Epha4	62	-0.436030919545674	0.000535959770473601		Hecw2	-0.445208813302157	49
Plb1	63	-0.684714664821218	0.000543344922760306		Gng7	0.481728912356009	54
Abcd2	64	-0.495750133283238	0.000558310849043645		Cdh13	0.508602462767614	55
Sgk1	65	0.496608200512584	0.000618277025027243		Vgf	0.448962354660788	59
Plxna4	66	-0.445055850970015	0.000706401977704984		Epha4	-0.436030919545674	62
Sla	67	0.644823219713682	0.000752105426366619		Plxna4	-0.445055850970015	66
Kcnma1	68	-0.529293640679884	0.000903942248815021		Kcnma1	-0.529293640679884	68
Gcn1l1	69	-0.450046070312502	0.000905450366623342		Ryr2	-0.409935155393911	70
Ryr2	70	-0.409935155393911	0.000905450366623342		Hspb8	0.651111983804089	77
Mc4r	71	0.617881325551237	0.000905450366623342		Coro1c	0.412038941413241	81
Unc13b	72	-0.459371274023087	0.000969142528900228		Cacna2d2	0.43870419540227	82
Tenm4	73	-0.472536609200436	0.000969142528900228		Syne1	-0.396188014725049	85
Rilpl1	74	-0.439490917958771	0.00103107938623683		Rplp0	0.461171138650684	89
Boc	75	-0.509229449300059	0.00105656032513462		Pdk1	-0.43608567421637	96
Sgpp2	76	-0.534927889732114	0.00121162490373481		Dst	-0.431953144311461	105
Hspb8	77	0.651111983804089	0.00121691699363648		Map6d1	-0.374997681222639	108
4921539H07Rik	78	-0.649528017296291	0.00123944372336716		Nefm	-0.41023905183658	137
Gcnt4	79	-0.551571318212322	0.00123944372336716		Plxna1	-0.332774303311532	144
Robo3	80	-0.415633477251826	0.00124728224399167		Cdkl5	-0.324123279188715	155
Coro1c	81	0.412038941413241	0.00126068416112053		Igsf21	0.375654444004579	159
Cacna2d2	82	0.43870419540227	0.00132503757982191		Rps14	0.332693737961036	165
Ddit4l	83	-0.454329505209017	0.00134180807688422		Pex5l	-0.325840667577043	176
Pnck	84	0.429126354739283	0.00135036685517522		Akt2	-0.351718074402847	179
Syne1	85	-0.396188014725049	0.00139901227439755		Scn1a	-0.299524169942396	184
Col6a2	86	0.578990288249686	0.00154540970421972		Slc2a1	0.355267973101343	189
Nxph3	87	0.564326000286757	0.00168265870928808		Dcx	-0.335812376065733	207
Trp53i11	88	0.471784445332539	0.00222169573839261		Anxa11	-0.461511261316867	210
Rplp0	89	0.461171138650684	0.00222169573839261		Ank3	-0.312812080298336	223
Cobl	90	-0.420770475771178	0.00222169573839261		Lmtk2	-0.373892258225624	225
XLOC_027249	91	-0.615042809660926	0.00243110058106987		Dock4	-0.350571809460063	231
Mpped1	92	0.348533210179559	0.00243110058106987		Raph1	-0.313864961143761	233
Vip	93	0.49796141908325	0.0025878489440846		Rims1	-0.360661670875181	249
Fos	94	-0.537572464682345	0.00281010404805945		Dlgap2	-0.38452365678203	251
XLOC_006951	95	0.595570643176881	0.00295407404129805		Rasgrf2	-0.286203405234352	259
Pdk1	96	-0.43608567421637	0.00295407404129805
Car10	97	-0.363580654741165	0.0032618953510234
XLOC_012657	98	-0.584111536344235	0.00339121196010957
Sort1	99	-0.453159327942881	0.00339121196010957
Pcdh20	100	-0.480777327797378	0.00339121196010957
Rab26	101	0.531845415659451	0.00339121196010957
Col5a1	102	0.401338005058798	0.00344690540885078		SCZ genes
Kcna5	103	0.573591986588442	0.00438722872394312		Gene	DESeq2_log2FoldChange	P-value based rank
Mei1	104	-0.586028473242243	0.00460333890246662		HTR2A	-0.687012109801492	34
Dst	105	-0.431953144311461	0.00463328875177982		GRM2	-0.486416580705997	36
Atf6	106	-0.373334173960585	0.00463328875177982		DRD1	0.630143548153914	46
Col20a1	107	-0.564404933785863	0.00483763956637639		KCNV1	-0.364906250407667	109
Map6d1	108	-0.374997681222639	0.00483763956637639		EGR1	-0.350031556146705	116
Kcnv1	109	-0.364906250407667	0.0053625649108446		DGKI	-0.397285233164018	214
Hrh3	110	0.37978173548621	0.00544343019808518		SMARCA2	-0.297600950424795	232
Slit3	111	-0.512665915947444	0.00546218270549204		RIMS1	-0.360661670875181	249
Epha7	112	-0.39285513900592	0.00551938751402342		PLCH2	-0.306834818492013	252
Kctd15	113	0.481892837679505	0.00551938751402342		CACNA1C	-0.342823834134299	253
Htra1	114	0.371307082236284	0.00551938751402342
Brd9	115	-0.3765551104199	0.00551938751402342
Egr1	116	-0.350031556146705	0.00551938751402342
Sema7a	117	-0.357499491691646	0.0055423793479775
Scg2	118	0.389421217378264	0.00561569822036166
D130043K22Rik	119	-0.484799877645213	0.00568122036714823
Vstm2b	120	0.439992296197226	0.00607492687915817		FMRP genes
Tmem40	121	0.587940882391985	0.00614211066053969		Gene	DESeq2_log2FoldChange	rank
Bcl6	122	0.435154402571976	0.00621636017221853		Arghap20	-0.517952228107207	26
Hes3	123	0.569917034171497	0.0063042159664593		Grin2b	-0.541247830543023	30
Soga3	124	-0.417850366158152	0.00637503252269472		Unc13a	-0.487896830627493	40
Rreb1	125	-0.482694420712182	0.00637503252269472		Plxnd1	-0.467233940921148	41
Igfn1	126	-0.578191498600588	0.00732484758876701		Adcy1	-0.460923037779373	48
Il17ra	127	-0.440358308017777	0.00739585837277074		Epha4	-0.436030919545674	62
Kcnk4	128	-0.435598528025494	0.00739585837277074		Plxna4	-0.445055850970015	66
Tenm2	129	-0.411121766482675	0.00760304846202698		Kcnma1	-0.529293640679884	68
Ctgf	130	0.569438827945997	0.00768275796729812		Ryr2	-0.409935155393911	70
Galnt15	131	0.577480488695444	0.00768275796729812		Syne1	-0.396188014725049	85
Pcsk1	132	-0.461059472502284	0.00794076407181487		Cobl	-0.420770475771178	90
Rap1gap2	133	-0.3349936707162	0.00838273864430746		Sort1	-0.453159327942881	99
XLOC_004033	134	-0.572473912700037	0.0087000546629703		Dst	-0.431953144311461	105
A330008L17Rik	135	-0.56180167381163	0.0087000546629703		Egr1	-0.350031556146705	116
Nrep	136	-0.355323146226526	0.00872178442724548		Rap1gap2	-0.3349936707162	133
Nefm	137	-0.41023905183658	0.00880359958042715		Scn8a	-0.402053589236062	138
Scn8a	138	-0.402053589236062	0.0090391429381522		Kcnh1	-0.423591520672891	139
Kcnh1	139	-0.423591520672891	0.00919308920280548		Plxna1	-0.332774303311532	144
Rab3b	140	0.46572195272848	0.00957783549051803		Cdkl5	-0.324123279188715	155
XLOC_020736	141	-0.486578476685323	0.00961799271074355		Dpp8	-0.405154923663907	158
Ppm1l	142	-0.404458066924403	0.00962239175494022		Sall2	0.34679263739564	194
Tmem145	143	-0.364127756959078	0.0102998861015913		Pcdhac2	-0.403877099251194	199
Plxna1	144	-0.332774303311532	0.0105483874916135		Chn2	0.348341335564363	211
Scx	145	0.542832294793719	0.0107774196007409		Spen	-0.370669931965252	221
Sema4b	146	0.471729455273154	0.0116879528952372		Ank3	-0.312812080298336	223
Ephb3	147	-0.421113180306042	0.0116879528952372		Pde4dip	-0.340279050268271	224
Ociad2	148	0.395428392011135	0.0126307267372288		Lmtk2	-0.373892258225624	225
Osbp2	149	-0.33832885803979	0.0127087689442131		Rgs7bp	-0.349430998559726	226
XLOC_015806	150	-0.552635686209167	0.013654825403165		Dock4	-0.350571809460063	231
Gm42418	151	-0.328463245653143	0.0137832863562997		Smarca2	-0.297600950424795	232
Grp	152	-0.537574886791688	0.0138502024550507		Sphkap	-0.324454592146939	239
L3mbtl1	153	-0.463221648097499	0.0141035283211377		Ankrd52	-0.335459107482829	247
Myh7	154	0.46257482621273	0.0141035283211377		Dlgap2	-0.38452365678203	251
Cdkl5	155	-0.324123279188715	0.0148312899510891		Plch2	-0.306834818492013	252
XLOC_032616	156	-0.449153720981473	0.0149651967207263		Pcdh9	-0.311199336987555	255
Ifitm10	157	0.456377021497387	0.0149651967207263		Ncor1	-0.301118688654984	260
Dpp8	158	-0.405154923663907	0.0149651967207263
Igsf21	159	0.375654444004579	0.0149833492381588
Pde9a	160	0.451110777789347	0.0150817752429944
Wnt2b	161	-0.54308036415316	0.0159381508586077
Camk4	162	-0.313554610829459	0.0160689340990603
Gpr26	163	-0.383121646858932	0.016237711713196		L5 genes
Zdhhc23	164	-0.543309265523904	0.016237711713196		Genes	DESeq2_log2FoldChange	P-value based rank
Rps14	165	0.332693737961036	0.016906255701665		Cartpt	0.892424113038557	12
XLOC_033959	166	-0.500083652871594	0.0175588997723901		Col6a1	0.67348400137344	18
Tanc1	167	-0.414459935686099	0.0175588997723901		Csmd2	-0.574994848751427	20
XLOC_016498	168	-0.528765184692567	0.0175673819199899		Htr2a	-0.687012109801492	34
Pdzrn3	169	-0.37715104462304	0.0186539972392562		Hecw2	-0.445208813302157	49
Glt8d2	170	-0.460592761785926	0.0188441483878488		Gng7	0.481728912356009	54
XLOC_016911	171	-0.534264897411463	0.0190785982644836		Cdh13	0.508602462767614	55
Trp53inp1	172	0.453789735915835	0.0201347530715515		Sla	0.644823219713682	67
Lsp1	173	0.511790951744471	0.0202237793921176		CACNA2D2	0.43870419540227	82
Gm19410	174	-0.401314998967394	0.0206252107838279		Cobl	-0.420770475771178	90
Lrrc4c	175	-0.322522060974878	0.021026560792814		Nefm	-0.41023905183658	137
Pex5l	176	-0.325840667577043	0.02105382355231		Pex5l	-0.325840667577043	176
Dbi	177	0.360583506200057	0.0210735134181663		Ntng1	-0.429238612693967	178
Ntng1	178	-0.429238612693967	0.0210885875112283		Rasgrp2	0.379781344646701	201
Akt2	179	-0.351718074402847	0.0210885875112283		Lama3	-0.505752332325328	213
Gpr83	180	-0.437875000879364	0.0210885875112283		Kcnq5	-0.340141628111915	216
Obscn	181	-0.52902916498995	0.0210885875112283		Nr3c1	-0.367691015078097	230
Etv1	182	-0.367645022399163	0.0210885875112283		Amz1	0.4535107915319	262
Dact2	183	-0.350090249012962	0.0210885875112283
Scn1a	184	-0.299524169942396	0.0211200064718158		L6 genes
2310022B05Rik	185	0.4172986677241	0.0213432226350058		Genes	DESeq2_log2FoldChange	P-value based rank
Nr4a1	186	-0.408677408593799	0.0217920375834602		Cplx3	1.20184766094449	5
Prox2os	187	-0.501894569976294	0.0218582873748542		Lrrc55	-0.629187686501006	27
Ccng1	188	-0.337644901720446	0.0221229526482453		Sparc	0.471453545750201	35
Slc2a1	189	0.355267973101343	0.0222503474582208		Drd1	0.630143548153914	46
Cdk14	190	-0.297707446525002	0.0223649154267995		Col23a1	0.639821043861436	50
Tac1	191	0.50934571933048	0.0223649154267995		Stxbp5l	-0.577340191058597	52
Amy1	192	0.424735158643186	0.0230302801994967		Nxph3	0.564326000286757	87
Sdc4	193	0.393707808673793	0.0230426779082993		Trp53i11	0.471784445332539	88
Sall2	194	0.34679263739564	0.0238018889293438		Col5a1	0.401338005058798	102
Ddit4	195	0.379576044940825	0.023886545716588		Vstm2b	0.439992296197226	120
Lfng	196	0.420110747424958	0.0244912622415206		CTGF	0.569438827945997	130
Vgll4	197	-0.398482191592928	0.0244912622415206		Pcsk1	-0.461059472502284	132
XLOC_048025	198	-0.507111753232651	0.024787091489969		Pde9a	0.451110777789347	160
Pcdhac2	199	-0.403877099251194	0.0262458981873587		Camk4	-0.313554610829459	162
Nell1	200	-0.369063198026048	0.0262656462989887		Lsp1	0.511790951744471	173
Rasgrp2	201	0.379781344646701	0.0284070384787408		Hpcal4	0.275903501991025	220
Tmsb4x	202	0.282393938712493	0.0284750459873101		Trim66	-0.348394245873897	250
Trpm4	203	-0.391681994356783	0.028576786751932		Pcdh9	-0.311199336987555	255
XLOC_008539	204	-0.484497105798077	0.0290446313963955		Ppfia4	0.299346341013688	258
Tmem63c	205	-0.347342333291388	0.0290690722340447
Luzp1	206	-0.381198190669127	0.0292098942089516		L2/3 genes
Dcx	207	-0.335812376065733	0.029597802421466		Genes	DESeq2_log2FoldChange	P-value based rank
XLOC_033960	208	-0.472635553823387	0.030234724436997		Cdh8	-0.687693185437138	11
Epha8	209	0.419284942837025	0.030234724436997		Grm2	-0.486416580705997	36
Anxa11	210	-0.461511261316867	0.030234724436997		Cpne9	-0.51288079764025	37
Chn2	211	0.348341335564363	0.0303626288366724		Plxnd1	-0.467233940921148	41
Dyrk2	212	-0.47506826417269	0.0304168230541102		Epha4	-0.436030919545674	62
Lama3	213	-0.505752332325328	0.0305422798109058		Plb1	-0.684714664821218	63
Dgki	214	-0.397285233164018	0.0315085003840383		SGK1	0.496608200512584	65
Med12	215	-0.381971798720122	0.0321606571060472		Plxna4	-0.445055850970015	66
Kcnq5	216	-0.340141628111915	0.0323204154098364		Pcdh20	-0.480777327797378	100
Ano3	217	-0.356019125584438	0.0323204154098364		Sema7a	-0.357499491691646	117
5930412G12Rik	218	-0.478647484104688	0.0323204154098364		Scg2	0.389421217378264	118
Spns2	219	0.406899642814746	0.0323204154098364		Bcl6	0.435154402571976	122
Hpcal4	220	0.275903501991025	0.0324292714182653		Kcnh1	-0.423591520672891	139
Spen	221	-0.370669931965252	0.0325757750902258		Pdzrn3	-0.37715104462304	169
Kmt2a	222	-0.348647864759252	0.032638864510248		Nell1	-0.369063198026048	200
Ank3	223	-0.312812080298336	0.032638864510248		Dyrk2	-0.47506826417269	212
Pde4dip	224	-0.340279050268271	0.0326754107336572		Rasgrf2	-0.286203405234352	259
Lmtk2	225	-0.373892258225624	0.0326754107336572
Rgs7bp	226	-0.349430998559726	0.0326754107336572
Flnb	227	-0.364640048401349	0.0330029398456527
Tmem178b	228	-0.346311795864682	0.0330664444592247
Sgtb	229	-0.284125889019147	0.0340847688043136
Nr3c1	230	-0.367691015078097	0.0340847688043136
Dock4	231	-0.350571809460063	0.0342574315515051
Smarca2	232	-0.297600950424795	0.034810283637062
Raph1	233	-0.313864961143761	0.0354717849931599
Rbm5	234	-0.287056502354974	0.035516358477624
Tmem132d	235	-0.329361697656702	0.0356236776169017
XLOC_030205	236	-0.494781512666919	0.0357972076335676
Sned1	237	-0.432600976778142	0.0357972076335676
Gm42864	238	-0.482454356892597	0.0357972076335676
Sphkap	239	-0.324454592146939	0.0362967671783557
Angptl4	240	0.494896919326262	0.0375255718081982
XLOC_036552	241	-0.330796826062841	0.0392181963636851
Gpr88	242	-0.322582726500128	0.0392181963636851
Mpl	243	-0.480618713822746	0.0392181963636851
Prcp	244	-0.452920466510942	0.0392181963636851
BC030499	245	-0.424100690362543	0.0392181963636851
Gcnt2	246	-0.410675904797646	0.0392181963636851
Ankrd52	247	-0.335459107482829	0.0395093008352432
Kcnj6	248	-0.420916642416774	0.0415326234207807
Rims1	249	-0.360661670875181	0.0416514714973567
Trim66	250	-0.348394245873897	0.041874810049922
Dlgap2	251	-0.38452365678203	0.041874810049922
Plch2	252	-0.306834818492013	0.0426483251861212
Cacna1c	253	-0.342823834134299	0.0426483251861212
Vwf	254	0.3739750696697	0.0440645430450126
Pcdh9	255	-0.311199336987555	0.0440645430450126
Ppp1r1a	256	-0.324915365194412	0.0440645430450126
Tsc22d3	257	0.319976622541425	0.0441482287992769
Ppfia4	258	0.299346341013688	0.047852048129812
Rasgrf2	259	-0.286203405234352	0.0484177474390431
Ncor1	260	-0.301118688654984	0.0487371491131242
Elk1	261	-0.313689247126003	0.0488932600064063
Amz1	262	0.4535107915319	0.0492759238717749
Nrip2	263	0.442111425220233	0.0492759238717749
Ly6h	264	0.302720413787633	0.0504432582654132

## Sheet: Orthologs_Disease(PubMed)_Fig6
HUMAN PARALOGS OF DEX GENES: DISEASE ASSOCIATION (PUBMED ANALYSIS)
Nervous system and Brain diseases associated to the human orthologues of mouse genes with altered expression in Neurod2 KO mouse cortex (Pubmed IDs are shown)
Non-filtered results		190 / 227 genes (83,7 %) associated to nervous system / brain diseases
SCG2	Alzheimer disease	9753176, 25676562
RAB3B	Alzheimer disease (altered expression in)	25187168	Parkinson disease (altered expression in)	25187168	Huntington disease (altered expression in)	25187168	ALS (altered expression in)	25187168	Developmental delay candidate	27363808
TP53I11	Alzheimer disease (altered expression in)	24731980	ALS candidate	24529757
TMEM145	Alzheimer disease (altered protein level in)	27604409
TP53INP1	Alzheimer disease risk gene	24922517
ANK3	ASD	20185149, 22174805, 22495306, 22865819, 23390136, 23597238, 24893065, 25363768, 25414627, 25969726, 26055424, 27018473	Intellectual disability	23390136, 26539891	Epilepsy risk gene	21390307	Schizophrenia	22584867, 23109352, 24361380, 24809399, 25414627, 26227746, 26682468, 28035465	Alzheimer disease risk gene	18163421	ALS candidate	24529757	Cerebral atrophy candidate	26539891	Cerebellar atrophy candidate	26539891	Delayed myelination candidate	26539891	White matter abnormalities (in bipolar disorder) candidate	27240527	Gray matter abnormalities candidate	23727316	Cortical thinning candidate	24016415	Developmental delay	22521361, 27363808	Major depressive disorder	19107115, 20351715, 24716743, 25414627	Bipolar disorder	18711365, 19088739, 19488044, 20351715, 20386566, 21037240, 21866111, 21926972, 22005930, 22892719, 23070075, 23453885, 23730306, 24618891, 24655771, 24716743, 24809399, 25311363, 25414627, 25730879, 26682468, 28035465, 28289279	ADHD	22521361, 23390136, 25414627	PTSD candidate	23796624	Cognitive impairment candidate	24016415	Facial affect processing disorder	24108394, 27177275	Working memory disorder	24361380, 25711502	Psychiatric features (in prion disease)	25897833	Suicidal behavior candidate	20877300
BCL6	ASD	18378158, 21247446, 24893065	Alzheimer disease (altered expression in)	25187168	Parkinson disease (altered expression in)	25187168	Huntington disease (altered expression in)	25187168	ALS (altered expression in)	25187168	Bipolar disorder (altered expression in)	23945090
CA10	ASD	21247446, 21448237, 27018473	Schizophrenia risk gene	24463507
CACNA1C	ASD	15454078, 16754686, 19154521®, 20531469, 21624971, 23241247, 23677916, 23849776, 24188901, 24893065, 25086666, 25363768, 25414627, 26637798, 26742492, 27018473	Epilepsy risk gene	21703448	Schizophrenia	19065143, 20819988, 21926974, 22614287, 22688191, 23453885, 23974872, 24280982, 24463508 , 24468824, 25056061, 25124521, 25414627, 25453756, 26227746, 26242244, 26808560, 27620326, 27790829, 28035465	Multiple sclerosis risk gene	24468824	Altered amygdala volume candidate	26048451	Cortical morphology disorder	27683010, 28398341	Major depressive disorder	19107115, 20351715, 21042317, 23453885, 24944871, 25414627, 25918994, 27260792	Bipolar disorder	18711365, 19065143, 19154521®, 20351715, 20679588, 20819988, 21926972, 22005930, 23070075, 23453885, 23680436, 23945090, 23979604, 24280982, 24716743, 24718920, 24944871, 25414627, 25730879, 25843436, 25887117, 27271857, 27482248, 27620326, 28035465, 28398341	ADHD candidate	25414627	Anxiety disorder candidate	24047446	Alcohol dependence risk gene	20201926	Borderline personality disorder candidate	25304227	Narcolepsy candidate	20677014	Sleep disorder candidate	23728906	Paroxysmal tonic upward gaze candidate	25596066	Facial affect processing disorder	24108394
CDKL5	ASD	19241098, 21624971, 24893065, 25315662, 25969726, 26637798, 27824329, 28191889, 28330790	Intellectual disability	15492925, 16611748, 17546640, 19752159, 20513142, 28191889	Epilepsy	15492925, 16611748, 17089071, 17256798, 19752159, 20728410, 21802232, 22264704, 22521361, 22825934, 22867051, 23647072, 24564546, 24715584, 25085838, 25497044, 25849321, 26482601, 26701947, 27734276, 28386848	Alzheimer disease (altered expression in)	25448601	Encephalopathy	17256798, 21802232, 22264704, 25085838, 25849321, 27734276, 28386848	Microcephaly candidate	22521361	Apraxia candidate	17089071	Cerebral atrophy candidate	17089071	Developmental delay	25315662, 25657822	Hypotonia (neonatal) candidate	27353517	ADHD candidate	25315662	Language impairment	17089071, 25315662
COL6A1	ASD	21247446, 22174805, 25432440
CSMD2	ASD	25086666, 25363768, 27018473	Schizophrenia	21439553, 24463507	Major depressive disorder	22064162, 25649181	ADHD	18839057, 25414627, 28332277	Alcohol dependence risk gene	22064162	Amphetamine dependence candidate	22952603
DGKI	ASD	21247446, 21448237, 26185613	Schizophrenia	19065143, 25056061, 26193471, 26808560	Alzheimer disease risk gene	22982105	Age-related macular degeneration candidate	23577725	Dyslexia risk gene	21203819	Glioblastoma risk gene	21156036
DLGAP2	ASD	20531469, 26185613, 26845707, 27479844	Schizophrenia	24416398, 26597662	Alzheimer disease risk gene	25391383	OFC white matter volume candidate	23154099	OCD candidate	27777633
DOCK4	ASD	15128462, 19401682, 20346443, 22542183, 23999528, 24599690, 24893065, 25086666, 25363768, 26176695, 27018473	Schizophrenia risk gene	21682944	Non-syndromic hearing loss candidate	26456090	Bipolar disorder (altered expression in)	24393808	Dyslexia	20346443, 26184631	Migraine risk gene	27322543
DST	ASD	22174805, 22542183, 24126926, 25363768, 25849321, 27018473	Schizophrenia	23909765, 24126926, 26196440, 26808560	Alzheimer disease (altered expression in)	26059363	Medulloblastoma candidate	22832583
ELK1	ASD	22495311, 24893065, 25363768	Heroin dependence risk gene (dysregulation in)	23702428
EPHA4	ASD	24600472, 24893065, 26537360, 27479844	Epilepsy risk gene	26537360	Alzheimer disease associated gene	22404518, 25027113	Parkinson disease biomarmer candidate	25556233	ALS candidate	22922411	Peripheral neuropathy candidate	23776197	Spina bifida risk gene	24753315
HECW2	ASD	25363768, 25961944, 27018473	Intellectual disability candidate	27334371	Epilepsy risk gene	27334371	Schizophrenia risk gene	26808560	Major depressive disorder (Differential gene methylation in)	22511943	Pain (muscular) candidate	27322473
IL17RA	ASD	21247446, 25363768, 26185613	Alzheimer disease (altered expression in)	24731980, 26573292	Major depressive disorder candidate	26008736	Borderline personality disorder (gene methylated in)	25612291
KCNMA1	ASD	16946189, 21247446, 21358714, 22495311, 23715297, 24600472, 24893065, 25086666, 25961944, 27018473, 27479844	Intellectual disability candidate	16946189	Epilepsy	21703448, 27567911	Alzheimer disease risk gene	19118814	Cerebellar atrophy candidate	27567911	Multiple sclerosis	21654844, 21833088	Developmental delay candidate	27567911	Alcohol dependence risk gene	21314694
KCNQ5	ASD	21247446, 23596459, 23999528, 25086666, 27018473	Epilepsy	12890507, 21703448, 23596459	Schizophrenia risk gene	24463507	Alcohol dependence risk gene	21314694
KMT2A	ASD	22495311, 25086666, 25363768, 25414627, 27479844, 28191889, 28263302, 28330790	Intellectual disability	24886118, 25724810, 28191889, 28359930	Epilepsy	26795593, 28386848	Encephalopathy candidate	28386848	Hypotonia candidate	25724810
NCOR1	ASD	24893065, 25086666, 25363768, 25969726, 27824329	Developmental delay candidate	27363808	Apraxia of speech candidate	27120335
NELL1	ASD	22174805, 22935194, 23275889, 24600472, 27018473, 27479844	ALS candidate	18987618	Bipolar disorder candidate	26349599	Faints / fits / blackouts candidate	22935194	Amphetamine dependence candidate	22952603
NTNG1	ASD	22426309, 23160955, 24600472, 25363768	Schizophrenia	15705354 , 17507910, 18384956, 22227940, 25325217	Multiple sclerosis risk gene	21654844	Bipolar disorder candidate	20079890	Anorexia nervosa candidate	21079607, 27483138
NUAK1	ASD	22542183, 25363768, 25418537, 25849321	Alzheimer disease risk gene	23419831	ADHD candidate	26174813	Suicidal behavior risk gene	26160260
PEX5L	ASD	21247446, 25363768, 26185613	Developmental delay candidate	27363808
PLXNA4	ASD	21859478, 23275889, 25086666, 25961944, 27018473	Schizophrenia	23382809, 26808560	Alzheimer disease	25043464, 27127761	Parkinson disease risk gene	24244438	Hearing impairment (age-related) candidate	24939585	Major depressive disorder (Differential gene methylation in)	22511943
PRCP	ASD	22495306, 25363768, 25849321
PXDN	ASD	22157634, 25086666, 25363768, 25961944	Intellectual disability candidate	25126114	Schizophrenia risk gene	23505263	Microphthalmia candidate	24939590	Hyperkinetic disorder candidate	25126114
RBM5	ASD	20531469, 25086666, 25363768
RIMS1	ASD	21247446, 22174805, 22542183, 24768552, 25284784, 25363768, 25849321, 26185613, 27018473, 28191889	Intellectual disability candidate	28191889	Schizophrenia	24463507, 25056061, 26808560	Alzheimer disease (altered protein level in)	26772638	Bipolar disorder	24393808, 25113377
RYR2	ASD	21151189, 21247446, 24853428, 24893065, 25086666, 25363768, 25961944, 26742492, 27018473	Intellectual disability candidate	25356899	Epilepsy	20395638, 21703448, 25849321	Schizophrenia	16223876, 21688384, 22083728, 22885689, 26193471, 26508570	Alzheimer disease risk gene	25024348	Encephalopathy candidate	25849321	Multiple sclerosis	18941528, 19626040	Nausea candidate	25925909	Vomiting candidate	25925909	Lethargy candidate	25925909	Sleep disorder candidate	17903308	Astrocytoma candidate	24140581
SCN1A	ASD	12610651, 15028761, 18302128®, 21572417, 22495309, 22550089, 23160955, 23999528, 25086666, 25217958, 25363768, 25961944, 26637798, 27653866, 28191889	Intellectual disability	25217958, 27113213, 27544716, 28191889	Epilepsy	11359211, 16525050, 17347258, 17507202, 17561957, 18302128®, 18566737, 19200853, 19350499, 19694741, 19809937, 20602612, 21531204, 21703448, 21843600, 22550089, 22612257, 22949513, 23016767, 23032131, 23086956, 23248692, 23647072, 23708187, 24076350, 24225340, 24337656, 24372310, 24337656, 24623842, 25087078, 25344690, 25524840, 25666511, 25668517, 25818041, 25849321, 26068938, 26311622, 26482601…	Encephalopathy	17347258, 23708187, 24225340, 25818041, 25849321, 26068938, 26311622, 26648591, 27734276	Developmental delay candidate	25217958	Mental decline candidate	15028761	Migraine	16054936, 17397047, 18451712, 22550089, 24707016	Pain disorder candidate	27281198
SCN8A	ASD	18186074, 22365152, 25086666	Intellectual disability	16236810, 22365152, 23020937, 25568300, 25725044, 25785782, 25849321, 26350204	Epilepsy	17881658, 21703448, 22365152, 23708187, 24888894, 25046240, 25568300, 25725044, 25785782, 25818041, 25849321, 26220391, 26677014, 26900580	Encephalopathy	22365152, 23708187, 24888894, 25818041, 25849321, 26220391, 26900580	Cerebellar atrophy candidate	16236810	Cerebellar ataxia	16236810, 22365152, 27165006	Cerebral palsy candidate	25666757	Spastic paraplegia candidate	27165006	Dyskinesia candidate	26677014
SMARCA2	ASD	20531469, 23754953, 24768552, 25086666, 25414627, 27018473, 28427329	Intellectual disability	23637025, 25081545, 25249037, 25724810	Epilepsy	23637025, 25724810	Schizophrenia risk gene	19363039	Alzheimer disease (altered expression in)	24731980	Microcephaly candidate	23637025	Hearing impairment candidate	23637025	Developmental delay candidate	23637025	Walking delay candidate	25724810	Hypotonia candidate	25724810	Bipolar disorder candidate	25887117	ADHD candidate	25724810	Speech delay candidate	23637025, 25724810
SOGA3	ASD	22495306, 22542183, 25086666, 25363768	Developmental delay candidate	27363808
SPEN	ASD	24893065, 25086666, 25363768, 25961944, 27479844
SYNE1	ASD	21247446, 21572417, 22495309, 24463507, 22495309, 23352163, 23849776, 24007566, 24410847, 25363768, 25961944, 25969726, 26185613	Intellectual disability	24123876, 26539891	Schizophrenia	23909765, 24463507, 25414627, 25420024, 27620326	Alzheimer disease risk gene	25024348	ALS candidate	25681989	Cerebellar ataxia	17159980, 23959263, 25044680, 26068213, 26870756, 27086870, 27178001	Microcephaly candidate	26539891	Brain stem hypoplasia candidate	26539891	Cerebellar hypoplasia candidate	26539891	Delayed myelination candidate	26539891	Major depressive disorder	20351715, 22565781, 25414627	Bipolar disorder	18711365, 20351715, 21738484, 21926972, 22565781, 23070075, 23453885, 24387768, 25414627, 27620326	ADHD candidate	25414627	Alcohol dependence risk gene	20201924	Migraine (menstrual) candidate	25315199
TENM2	ASD	21247446, 24893065, 25086666, 25363768, 25961944, 26185613, 27018473	Bipolar disorder candidate	25827505
TENM4	ASD	21247446, 25363768, 25414627, 26185613, 27018473	Schizophrenia	25124521, 25414627	Retinopathy candidate	23393555	Essential tremor candidate	26188006	Major depressive disorder	20351715, 20713499	Bipolar disorder	18711365, 20351715, 20713499, 21926972, 22892719, 23070075, 23453885, 24618891, 25414627	ADHD candidate	25414627
TMEM132D	ASD	17322880, 21247446, 26185613, 27018473	Schizophrenia risk gene	25781172	Major depressive disorder	22511943, 25974322	ADHD candidate	21784300	OCD candidate	27777633	Panic disorder	20368705, 22911938, 22948381, 25974322, 26390831	Anxiety disorder candidate	25390645
TRHDE	ASD	17322880, 25961944, 27018473	Major depressive disorder (antidepressant reponse in)	23726668
UNC13A	ASD	21358714, 22174805, 25086666, 25961944, 27018473	Schizophrenia	24463507, 25048004, 28322246	ALS	19734901, 22118904, 22921269, 22959728, 23141412, 24931836, 26162714, 27455348, 28322246	Motor neuron disease candidate	25239657	Frontotemporal dementia	24931836, 25239657	Medulloblastoma candidate	22832583
UNC13B	ASD	22174805, 24893065, 25961944	Parkinson disease risk gene	21812969
VIP	ASD	11357950, 22426848, 23849776, 25849321	Bipolar disorder candidate	20072116	Alcohol dependence risk gene	20554694
VWF	ASD	24893065, 25961944, 27018473	Alcohol dependence	20201926, 23981442
NR3C1	ASD (altered expression level in)	25912394	Epilepsy risk gene	22728713	Schizophrenia (altered protein level in)	21647420	Major depressive disorder	19365399, 26782558, 27397864, 27549215	Child depression (altered gene methylation in)	24655651	Bipolar disorder (altered expression in)	24143878	ADHD candidate	27391809	PTSD candidate	26074844	Suicidal behavior	27030168, 27401254	Parenting stress candidate	26074844	Anorexia nervosa candidate	26938822	Binge eating disorder candidate	27400218
CTGF	ASD (altered protein level in)	24467795
ADAM33	ASD candidate	22495306, 25363768	Schizophrenia (altered expression in)	24169640
ADCY1	ASD candidate	19058789, 25086666	Hearing impairment candidate	24482543
AKT2	ASD candidate	21130877, 25363768	Schizophrenia	20691427, 26193471
AMY1A	ASD candidate	24893065, 25086666
AMZ1	ASD candidate	25363768, 25961944	Epilepsy (altered expression in)	27094248	Schizophrenia risk gene	24463507
ANGPTL4	ASD candidate	24893065, 25363768	Schizophrenia risk gene	20298200	ALS candidate	18608101	Alcohol use disorder (altered expression in)	23981442
ANO3	ASD candidate	25363768, 27018473	Epilepsy risk gene	25344690	Alzheimer disease risk gene	22273362	Dystonia	23200863, 24151159, 24442708, 27666935	Tremor candidate	24442708
CACNA2D2	ASD candidate	24893065, 25961944	Epilepsy risk gene	24358150	Schizophrenia	24463508 , 26808560	Alzheimer disease risk gene	27379157	Encephalopathy candidate	24358150	Pain sensitivity candidate	23402298	Learning difficulties candidate	22628249
CAMK4	ASD candidate	24442360, 27018473	Schizophrenia risk gene	23042115	Alzheimer disease (cognitive decline in)	23535033	Developmental delay candidate	27363808
CDK14	ASD candidate	19058789, 27018473
CHN2	ASD candidate	20531469, 24600472	Developmental delay candidate	27363808	ADHD candidate	19546859	Psychosis (atypical) candidate	24132900
CPLX3	ASD candidate	22174805, 23754953
FLNB	ASD candidate	23999528, 24893065	Epilepsy risk gene	23240987	Periventricular neuronal heterotopia candidate	23240987	Polymicrogyria candidate	23240987	Psychomotor delay candidate	23240987	Bipolar disorder (altered expression in)	24393808
HKDC1	ASD candidate	24893065, 25961944	ADHD candidate	20732627
HPCAL4	ASD candidate	22174805, 27479844	Developmental delay candidate	27363808
HSPB8	ASD candidate	18378158, 23754953	Alzheimer disease (altered expression in)	25187168	Parkinson disease (altered expression in)	25187168	Huntington disease (altered expression in)	25187168	ALS (altered expression in)	25187168	Hereditary motor and sensory neuropathy	18325928, 23796487, 25430934, 26718575
IGSF21	ASD candidate	21247446, 27018473	Developmental delay candidate	27363808
KCNH1	ASD candidate	27018473, 28330790	Intellectual disability	23020937, 25849321, 25915598	Epilepsy	21703448, 25420144	Alcohol dependence risk gene	20201926
KCNJ6	ASD candidate	25961944, 27018473	Epilepsy	21703448, 25620207	Alzheimer disease risk gene	17135279	Hypertonia candidate	25620207	Bipolar disorder	19567891, 23945090, 25887117	Alcohol dependence risk gene	21307845	Nicotine dependence	17135278, 25346042	Pain sensitivity	24392765, 25346042, 27027462
KCNV1	ASD candidate	25086666, 25969726	Epilepsy risk gene	21703448	Schizophrenia	25056061, 26808560
KIAA1549	ASD candidate	22495311, 27018473	Alzheimer disease (altered expression in)	26573292	Retinal dystrophy candidate	23105016
L3MBTL1	ASD candidate	22495306, 25363768	Alzheimer disease (altered expression in)	26573292
LAMA3	ASD candidate	25363768, 27018473	ALS candidate	22959728	Major depressive disorder candidate	23377640	Bipolar disorder candidate	17486107
MEI1	ASD candidate	24893065, 27018473
MYH7	ASD candidate	24893065, 25086666
NECAB2	ASD candidate	21653829, 24893065	Parkinson disease (altered protein level in)	24905578	Developmental delay candidate	27363808
OBSCN	ASD candidate	21448237, 25363768	Schizophrenia risk gene	24463507	Alzheimer disease (altered expression in)	25024348, 26059363
RAB26	ASD candidate	24893065, 25961944
RASGRF2	ASD candidate	21247446, 27018473	Schizophrenia risk gene	25048004	Developmental delay candidate	27363808	Alcohol dependence	23223532, 24409144
SLA	ASD candidate	21247446, 26185613	Alzheimer disease (altered expression in)	25187168	Parkinson disease (altered expression in)	25187168	Huntington disease (altered expression in)	25187168	ALS (altered expression in)	25187168	Spinocerebellar ataxia (altered expression in)	25914309	Cerebral palsy candidate	25666757	Bipolar disorder (altered expression in)	23945090
SLIT3	ASD candidate	24410847, 27018473	Schizophrenia	15231749, 23911319	Age-related macular degeneration candidate	27625572	Major depressive disorder candidate	21152026
WNT2B	ASD candidate	22174805, 25961944
ABCD2	ASD potential candidate	25961944
ANKRD52	ASD potential candidate	25086666
ANXA11	ASD potential candidate	24893065	Alcohol dependence risk gene	21529783
ARHGAP20	ASD potential candidate	21448237	Alzheimer disease (cognitive decline in)	23535033	Bipolar disorder (altered expression in)	24393808
ATF6	ASD potential candidate	21247446	Macular degeneration candidate	26070061	Achromatopsia candidate	26029869
BOC	ASD potential candidate	25961944
CARTPT	ASD potential candidate	19058789	Multiple sclerosis risk gene	23687122	Bortezomib- and vincristine-associated neuropathy candidate	20864405	Alcohol dependence risk gene	23799031
CCNG1	ASD potential candidate	27018473
CD6	ASD potential candidate	22174805	Multiple sclerosis	19525953, 19865102, 21244703, 22190364, 24130709, 25216742
COL23A1	ASD potential candidate	25363768	Spina bifida risk gene	21636067	Age-related macular degeneration candidate	27625572	Major depressive disorder (Differential gene methylation in)	22511943
COL6A2	ASD potential candidate	24893065	Epilepsy	17573221, 23138527	Schizophrenia risk gene	24463507
CORO1C	ASD potential candidate	24893065	Major depressive disorder (altered gene methylation in)	22511943
CPNE9	ASD potential candidate	25086666
DPP8	ASD potential candidate	27018473	Developmental delay candidate	27363808
EPHA7	ASD potential candidate	24893065	Schizophrenia risk gene	26808560
EPHB3	ASD potential candidate	23999528
ETV1	ASD potential candidate	27479844	Epilepsy (altered expression in)	21883179	Focal cortical dysplasia candidate	20411268
FOS	ASD potential candidate	24893065	Schizophrenia	25658856, 26710778	Multiple sclerosis risk gene	23456643	Bipolar disorder (altered expression in)	23945090
FRRS1L	ASD potential candidate	27018473
GCNT4	ASD potential candidate	27018473
GPR26	ASD potential candidate	21247446	Motion sickness candidate	25628336	Glioma (altered expression in)	19787267
GPR88	ASD potential candidate	25086666	Epilepsy	12402266, 25511798	Chorea candidate	27123486	Bipolar disorder (altered expression in)	23945090	Learning disabilities candidate	27123486	Speech delay candidate	27123486
IGFN1	ASD potential candidate	23999528	Alzheimer disease risk gene	25024348
KIAA0319	ASD potential candidate	27018473	White matter volume disorder candidate	22683091	Dyslexia	21165691, 23065966, 23677054, 24022301, 24083349, 24430574, 25230923, 28074887	Language disorder	17597587, 19997522, 24509779	Reading disorder	17597587, 24509779, 27312598, 27465261
LFNG	ASD potential candidate	22822384	Cerebellar tonsillar ectopia candidate	23437350	Hydrocephalus candidate	23437350	Pain sensitivity candidate	23437350	Headache risk gene	23437350
LMTK2	ASD potential candidate	23999528
LRMP	ASD potential candidate	25363768
LRRC4C	ASD potential candidate	27018473	Schizophrenia risk gene	26808560	Developmental delay candidate	27363808	Major depressive disorder (Differential gene methylation in)	22511943	Bipolar disorder candidate	17486107
LRRK2	ASD potential candidate	27018473	Alzheimer disease	21412835, 26394601, 26573292	Parkinson disease	15541309, 16149095, 16758483, 17052850, 18211709, 18973254, 19205068, 19224617, 19915575, 19915576, 20004703, 20457952®, 20697102, 20711177, 21292315, 21412835, 21611983, 21738487, 22438815, 22503729, 22786590, 23472874, 23820587, 24148854, 24243757, 24319646, 24565865, 24725412, 24757835, 24816003, 24842889, 25027012, 25064009, 25174650, 26622505, 26687033, 27094865, 27393345, 27449028, 28117402	MSA candidate	25378673	Temporal lobe atrophy candidate	27143436	Extrapyramidal signs candidate	27143436	Gray matter volume abnormality candidate	20483373	Cerebellar ataxia candidate	27165006	Spastic paraplegia candidate	27165006	Essential tremor risk gene	25761573	Major depressive disorder candidate	20933457	Bipolar disorder (altered expression in)	24393808	Executive dysfunction candidate	27143436	Memory impairment candidate	27143436	Hallucinations candidate	20933457	Hyposmia candidate	21611983
LYPD6B	ASD potential candidate	27018473
MPPED1	ASD potential candidate	27018473	Parkinson disease candidate	20070850	Developmental delay candidate	27363808
NR4A1	ASD potential candidate	24893065	Schizophrenia (altered expression in)	27992436	Alzheimer disease (altered expression in)	27159982	Parkinson disease (altered expression in)	27159982	Vasculitic neuropathy candidate	20542337	Major depressive disorder candidate	24652383
NXPH3	ASD potential candidate	24893065
PCDH20	ASD potential candidate	21247446	Schizophrenia risk gene	23212062	Huntington disease risk gene	20089533
PCSK1	ASD potential candidate	22174805	Alzheimer disease (altered expression in)	25187168	Parkinson disease (altered expression in)	25187168	Huntington disease (altered expression in)	25187168	ALS (altered expression in)	25187168
PDZRN3	ASD potential candidate	27018473
PLB1	ASD potential candidate	24893065	Major depressive disorder (altered gene methylation in)	22511943
PLCH2	ASD potential candidate	24893065	Schizophrenia	25056061, 26808560
PLXNA1	ASD potential candidate	25086666	Schizophrenia	24463507, 26193471	Alzheimer disease (altered expression in)	26573292	Developmental delay candidate	27363808
PLXND1	ASD potential candidate	25086666
PPFIA3	ASD potential candidate	25086666	Developmental delay candidate	27363808
RAP1GAP2	ASD potential candidate	21247446
RASGRP2	ASD potential candidate	22174805
RPLP0	ASD potential candidate	23754953
SAMD14	ASD potential candidate	27018473	Schizophrenia (altered expression in)	24169640	Developmental delay candidate	27363808
SGK1	ASD potential candidate	21247446	Schizophrenia risk gene	25781172
SNED1	ASD potential candidate	27018473
SORT1	ASD potential candidate	25363768	Alzheimer disease (altered expression in)	26573292	White matter variance (midbrain) candidate	24373676	Developmental delay candidate	27363808	Dementia risk gene	20167577
SPARC	ASD potential candidate	25363768	Bipolar disorder (altered expression in)	24143878
TANC1	ASD potential candidate	27018473	Schizophrenia risk gene	24463507	Psychomotor retardation candidate	21739571
TIAM2	ASD potential candidate	27018473	Schizophrenia risk gene	18332876
TMEM178B	ASD potential candidate	27018473
TMEM40	ASD potential candidate	20531469
TPBG	ASD potential candidate	22174805
VGF	ASD potential candidate	25086666	Alzheimer disease risk gene	25676562
VGLL4	ASD potential candidate	27018473	Schizophrenia risk gene	26460480	Major depressive disorder candidate	19107115	Anorexia nervosa candidate	24983835
TRPM4	Autism (differentially spliced in)	24007566
CDH13	Autistic disorder	17322880, 20963441, 21247446, 21358714, 21658581, 24600472, 24643514, 25363768, 26402605, 27018473	Epilepsy risk gene	22738016	Schizophrenia risk gene	23358160	ALS candidate	17362836	Encephalopathy candidate	22738016	Multiple sclerosis	18941528, 21654844	Hearing loss candidate	24454846	Major depressive disorder	20800221, 22064162	Bipolar disorder	19025758, 24387768, 25887117	Suicidal behavior risk gene	26666204	ADHD	18821565, 18839057, 20732627, 24387768, 25739828	IQ discrepancy candidate	20963441	Nicotine dependence risk gene	25450229	Alcohol dependence	19581569, 20201926, 22064162	Amphetamine dependence candidate	22952603
COBL	Autistic disorder	19058789, 21247446, 22543975, 24188901, 24893065, 25363768, 26185613	Schizophrenia risk gene	18332876	Alzheimer disease	22245343, 27770636
EGR2	Autistic disorder	16709250, 19000991, 25086666	Schizophrenia risk gene	26119399	Hereditary motor and sensory neuropathy	11835375, 21149811, 21840889, 22546699, 25430934, 25614874	Bulbar palsy candidate	27159987
GRIN2B	Autistic disorder	20797689, 21383861, 21572417, 22326929, 22426309, 22521361, 22833210, 23160955, 24126926, 24600472, 25086666, 25217958, 25363760, 25363768, 25418537, 25656819, 25849321, 26402605, 27616045, 28191889, 28263302	Intellectual disability	20890276, 23033978, 23718928, 23918416, 24272827, 25217958, 25356899, 25849321, 26350204, 28191889	Epilepsy	21703448, 23934111, 24272827, 25014031, 25849321, 27605359, 28191889, 28377535	Schizophrenia	11317224, 18583979, 20797689, 21383861, 21498463, 21919190, 22584867, 22833210, 24126926, 26257337, 26597662, 26808560, 27453061, 27616045	Alzheimer disease	18983893, 26827652	Huntington disease	17569088, 26148071	Encephalopathy	23934111, 25014031, 25849321, 27605359, 28377535	Microcephaly candidate	28191889	Macrocephaly candidate	28191889	Cerebral visual impairment candidate	26350515, 28377535	Developmental delay	22521361, 25217958	Hypotonia candidate	28377535	Movements disorder candidate candidate	28377535	Major depressive disorder (altered expression in) candidate	23377640, 26169973	Bipolar disorder	16380905, 20957330, 23277131, 26297903	OCD	15083261, 23660601, 25824302, 27394963	ADHD candidate	28072412, 28258362	Suicidal behavior	26013316, 26169973	Disruptive behavior candidate	26819771	Neuroticism candidate	23229837	Anorexia nervosa candidate	16157352	Nicotine dependence risk gene	19268276	Alcohol dependence (altered expression in)	16766085, 20201926, 25262781, 26771436	Cocaine dependence (altered expression in)	25262781	Dyslexia candidate
HTR2A	Autistic disorder	11920848, 12607287, 17280648, 17406648, 18197083, 18405062, 19058789, 19184136, 19647026, 19997080, 24600472, 24753316, 24887447, 25408912, 25969726, 26616111, 27018473, 27479844	Intellectual disability (altered DNA methylation in)	26003415	Epilepsy	16399808, 21703448	Schizophrenia	11317227, 12579508, 20623453, 21498463, 22584867, 24463507, 24962835, 26616111, 27636509	Parkinson disease risk gene	27076492	Tardive dyskinesia	11317227, 15383158	Major depressive disorder	15052272, 15241435, 16642436, 16806099, 18982004, 19107115, 19339052, 19365399, 19381154, 19937159, 24652383, 24709691, 24962835, 25270656, 25649181, 25769916, 26616111	Bipolar disorder	19025758, 24962835, 26616111	ADHD	11032388, 18821565, 18846501, 18937294, 18937842, 19352218, 26616111	OCD	16443280, 17241828, 18197083, 26616111	Anxiety disorder candidate	24047446	Panic disorder	12759158, 15722953, 26390831, 26616111	Suicidal behavior (altered expression in)	19381154, 22558144, 26812280	Impulsivity candidate	18821565	Alcohol dependence	24178752, 26616111	Heroin dependence	24178752, 26616111	Eating disorder candidate	19086053	Migraine candidate	19455600	Psychophysiologic Disorders	20403506	Juvenile endogenous attack-like psychosis	18379473	Narcolepsy candidate	15309313
MED12	Autistic disorder	11840515, 22213401, 24007566, 24600472, 25086666, 26845707	Intellectual disability	17369503, 23091001, 23395478, 25649377, 26338144, 26350204	Schizophrenia	16538184, 25113377	Corpus callosum agenesis candidate	17369503	Microcephaly candidate	26338144	Intestine ganglion cells missing disorder candidate	24715367	Developmental delay candidate	22213401	Speech delay candidate	26338144	Aggressive behavior candidate	18973276	Anxiety behavior candidate	18973276
PCDH9	Autistic disorder	18252227, 21247446, 21448237, 23275889, 23375656, 24204716, 24600472, 24893065, 27018473, 27479844	Schizophrenia risk gene	25113377	Developmental delay candidate	27363808
PCDHAC2	Autistic disorder	22174805, 23031252, 25363768, 28289279	Schizophrenia	24463507, 25849321
ROBO3	Autistic disorder	18270976, 21859478, 23999528, 24600472, 24893065, 25961944	HGPPS	16525029, 1963382
DBI	Autistic disorder candidate	22543975, 24768552	Alzheimer disease associated gene	20045216	Alcohol dependence	18240651, 24818357	Heroin dependence risk gene	19500151	Drug dependence risk gene	25074467
DRD1	Autistic disorder candidate	18205172, 19058789	Epilepsy risk gene	21703448	Schizophrenia	18583979, 20672519, 25018632	Dystonia candidate	24768614	Major depressive disorder candidate	15927089	Bipolar disorder	24322206, 25233244	ADHD	15717291, 18937294, 18937842	Anxiety disorder candidate	24047446	Panic disorder candidate	15722953	Neuroticism candidate	23903073	Migraine risk gene	19772578	Cocaine dependence risk gene	25875614	Heroin dependence	19500151, 25875614, 25966176	Altered cognitive performance candidate	22532702	Motor tics candidate	25199956	Vocal tics candidate	25199956	Visual hallucinations candidate	27497990
TAC1	Autistic disorder potential candidate	17376622	Schizophrenia risk gene	17266109	Alzheimer disease (altered expression in)	25187168, 26573292, 26890750	Parkinson disease (altered expression in)	25187168	Huntington disease (altered expression in)	25187168	ALS (altered expression in)	25187168	Multiple sclerosis risk gene	17175032	CIDP	21696494	Bipolar disorder (altered expression in)	23945090	Panic disorder candidate	19086053	Migraine risk gene	11304026
SDC4	Bipolar disorder (altered expression in)	23945090	Alcohol use disorder (altered expression in)	23981442
DDIT4L	Bortezomib- and vincristine-associated neuropathy (altered expression in)	20864405
RAPH1	Bortezomib- and vincristine-associated neuropathy (altered expression in)	20864405
KCTD15	Developmental delay candidate	27363808	Major depressive disorder candidate	23377640
PDE9A	Developmental delay candidate	27363808
PNCK	Developmental delay candidate	27363808	Major depressive disorder (altered gene methylation in)	22511943
PPM1L	Developmental delay candidate	27363808
RND2	Developmental delay candidate	27363808
SGTB	Developmental delay candidate	27363808
TMEM63C	Developmental delay candidate	27363808
PDYN	Epilepsy	11835385, 18334734, 27094248	Schizophrenia	12207142, 15301734	Spinocerebellar ataxia	21035104, 23108490, 23471613, 25595316	Major depressive disorder candidate	19086053	Panic disorder candidate	19086053	Altered memory (age-related)	19468819	Negative craving	23101464, 24223163	Heroin dependence	22443215, 24231353, 25048760	Alcohol dependence	16924269, 18923396, 21521424, 23101464, 25177835	Cocaine dependence	18923396, 22443215
SPHKAP	Epilepsy (altered expression in)	27094248	Schizophrenia risk gene	26808560
KCNA5	Epilepsy risk gene	21703448
KCNK4	Epilepsy risk gene	21703448
MC4R	Epilepsy risk gene	18461507	Schizophrenia risk gene	26474449	Eating disorder	12646666, 27222505
PDK1	Heroin dependence risk gene	27495086
SLC2A1	Intellectual disability	14605501, 20129935, 20509907, 22212417, 23020937, 25167861, 25564316, 25849321, 26193382, 26350204, 27725288	Epilepsy	9462754, 10980529, 12752470, 18577546, 20129935, 20221955, 20509907, 20621801, 20382060, 21530357, 22011817, 22212417, 22492876, 22814174, 22976442, 23106342, 23280796, 24892788, 25022942, 25564316, 26193382, 26336901, 26537434, 27725288	Spina bifida risk gene	18212354	Microcephaly	9462754, 10980529, 20382060, 20509907, 22492876	AHC candidate	24824604	Developmental delay	9462754, 10980529, 20221955, 20382060, 20509907, 22011817	Cerebellar ataxia	14605501, 16149086, 20221955, 20382060, 20509907, 22704013, 26193382	Spastic paraplegia candidate	27725288	Dystonia	16149086, 21530357	Hypotonia	20221955, 20509907	Dyskinesia	16149086, 18577546, 20621801, 25564316, 26336901, 27098784	Movements disorder	20129935, 22212417, 26193382	Migraine	20621801, 24824604, 24892788	Learning disabilities candidate	24892788	Impaired speech candidate	20509907
GCNT2	Intellectual disability (altered DNA methylation in)	26003415	Schizophrenia risk gene	23911319
EGR1	Intellectual disability candidate	25356899	Schizophrenia	22954356, 25658856, 27242348	Multiple sclerosis risk gene	23456643	Delusion candidate	19935739
IGFBP4	Intellectual disability candidate	26539891	Schizophrenia (altered expression in)	24169640	Microcephaly candidate	26539891	Cerebral atrophy candidate	26539891	Axonal type sensorineural polyneuropathy candidate	26539891	Abnormal EEG candidate	26539891
PLK5	Intellectual disability candidate	27239227	Alzheimer disease (altered expression in)	26573292	Hypotonia candidate	27239227	ADHD candidate	27239227	Speech delay candidate	27239227
HTRA1	Leukoencephalopathy	19387015, 21115960, 21482952, 23196619, 23963851, 24535794, 25116877	CARASIL candidate	27164673	Age-related macular degeneration	17053108, 18079691, 18541031, 19169232, 19259132, 20132989, 20385819, 21197116, 22618592, 22694956, 22705344, 24013816, 25558172, 26691988	Migraine risk gene	27322543	Eating disorder candidate	27088090
TSC22D3	Major depressive disorder (altered gene methylation in) candidate	22511943	OCD (altered gene methylation in)	27527274	Alcohol use disorder (altered expression in)	23981442
DYRK2	Major depressive disorder candidate	26008736
GRP	Panic disorder candidate	18452185	Anxiety disorder candidate	24047446
DDIT4	Parkinson disease	17005863, 19118169	Alcohol use disorder (altered expression in)	23981442
LSP1	Parkinson disease (altered protein level in)	23233872	Major depressive disorder (altered gene methylation in)	22511943
OSBP2	Schizophrenia	22688191, 26198764	Developmental delay candidate	27363808
PDE4DIP	Schizophrenia	23042115, 24463507, 25961944, 26938441	Alzheimer disease (altered expression in)	25024348, 26573292	Bipolar disorder (altered expression in)	23945090
GLT8D2	Schizophrenia (altered gene methylation in)	25347937
GNG7	Schizophrenia risk gene	26808560	Developmental delay candidate	27363808
HRH3	Schizophrenia risk gene	21652606
LUZP1	Schizophrenia risk gene	24463507
NREP	Schizophrenia risk gene	26198764
RREB1	Schizophrenia risk gene	20298200	Alzheimer disease risk gene	17564960	Multiple sclerosis risk gene	21833088	ADHD candidate	19546859
SGPP2	Schizophrenia risk gene	25781172
TRIM66	Schizophrenia risk gene	26198764	Bipolar disorder (altered expression in)	17440432
ZDHHC23	Schizophrenia risk gene	23042115	Major depressive disorder candidate	26228417	Suicidal behavior risk gene	26228417
RILPL1	Smoking (altered gene methylation in)	26756918
BRD9
C9orf16
CCDC3
CDH8
DACT2
DCX	11
EPHA8
GALNT15
GCN1
HES3
ID2
IFITM10
KRT12
LAMP5
LRRC55
LZTS3
MAP6D1
MPL
NRIP2
OCIAD2
PADI6
PAK5
PPP1R1A
RCAN3
RGS7BP
RPS14
SALL2
SCN4B
SCX
SEMA4B
SEMA7A
SGK494
SIDT1
SPNS2
TIMP2
TMSB4X
VSTM2B
[truncated: 9 more columns]

## Sheet: Orthologs_NND_asso_Fig6
HUMAN PARALOGS OF DEX GENES: DISEASE ASSOCIATION (GENE LIST)
	NeuroD2 DEX genes associated with
	FMRP list	Synaptome list	ID list	ASD list	SCZ list				binomial test P values
	ADCY1	AKT2	CDKL5	ANK3	HTR2A					P-Value	Adjusted P-Value
	ANK3	ANK3	DCX	CACNA1C	GRM2				FMRP	8.785759e-17	3.514304e-16
	ANKRD52	ANXA11	GRIN2B	CAMK4	DRD1				Synaptome	1.288e-07	1.717308e-07
	ARHGAP20	CACNA2D2	MED12	CDH8	KCNV1				ID	0.4306	0.4305866
	CDKL5	CDH13	SLC2A1	CDKL5	EGR1				ASD	4.52e-15	9.040239e-15
	CHN2	CDKL5		DCX	DGKI				SCZ	0.0023556	0.0023556
	COBL	CORO1C		DLGAP2	SMARCA2
	DLGAP2	DCX		DOCK4	RIMS1
	DOCK4	DLGAP2		DRD1	PLCH2
	DPP8	DOCK4		DST	CACNA1C
	DST	DST		EGR2
	EGR1	EPHA4		GRIN2B
	EPHA4	GNG7		HECW2
	GRIN2B	GRIN2B		HTR2A
	KCNH1	GRM2		KCNMA1
	KCNMA1	HECW2		KMT2A
	LMTK2	HSPB8		MC4R
	NCOR1	IGSF21		MED12
	PCDH9	KCNMA1		NCOR1
	PCDHAC2	KIAA1549		NELL1
	PDE4DIP	LMTK2		NTNG1
	PLCH2	MAP6D1		NUAK1
	PLXNA1	NEFM		PCDH9
	PLXNA4	PDK1		PCDHAC2
	PLXND1	PEX5L		PLXNA4
	PPFIA3	PLXNA1		PXDN
	RAP1GAP2	PLXNA4		RIMS1
	RGS7BP	PPFIA3		SCN1A
	RYR2	RAPH1		SCN8A
	SALL2	RASGRF2		SLIT3
	SCN8A	RIMS1		SMARCA2
	SMARCA2	RPLP0		SYNE1
	SORT1	RPS14		VIP
	SPEN	RYR2
	SPHKAP	SCN1A
	SYNE1	SLC2A1
	UNC13A	SYNE1
		UNC13A
		VGF
Number of [NeuroD2 DEX genes] in [list]	37	39	5	33	10
Percentage of [NeuroD2 DEX genes] in [list]	16.2996	17.1806	2.20264	14.5374	4.40529
Mean number of [264 random human genes] in [list]	6.68	16.37	3.58	7.01
Mean percentage of [264 random human genes] in [list]	2.5303	6.20076	1.35606	2.6553

## Sheet: GWAS_NEUROD2_GeneModule_Fig6
	Dataset	Paper	Source
	AD_2019	Jansen et al. 2019	Table S13	Genes implicated by positional mapping, eQTL or chromatin interaction mapping of significant GWAS SNPs.
	SCZ_2020	SCZ Working Group 2020	Table S20	Prioritised Genes
	AN_2019	Watson et al. 2019	Table S6	Protein-coding gene look-up of the genome-wide lead significant variants
	BD_2019	Sthal et al. 2019	Table S5	Detailed bioinformatic information on protein coding genes in the 30 GWS bipolar disorder risk loci
	NEUROT_2018	Luciano et al 2018	Table S5	One hundred and sixteen independent genome-wide significant (p < 5 x 10-8) SNPs associated with neuroticism in UK Biobank and the extent of their LD across genes. Replication p-value in 23andMe and GPC is also shown (those significant at P<.00045 are in bold).
	IQ_2018	Savage et al. 2018	Table S12	Genes implicated by positional, eQTL, or chromatin interaction mapping of SNPs associated with intelligence in a GWAS meta-analysis of 269,867 independent individuals.
	MDD_2018	Wray et al. 2018	Table 2	44 significantly associated genomic regions in meta-analysis of 135,458 major depression cases and 344,901 controls. (Genes in MHC regions are not included)
	ADHD_2019	Demontis et al. 2019	Table S3	Summary of the observed annotations for the credible set at each genome-wide significant locus
	PD_2014	Nalls et al. 2014	Table 1	Results of discovery and replication association analyses

## Sheet: Genelist_DeletionPatients_Fig7
Gene name	CNS (OMIM)	CNS disease (OMIM)
Med1	yes but stronger in other organs	No		specific to patient 3
Cdk12	yes but stronger in other organs	No		common to patients 3 & 4
PPP1r1B	striatum	No		CNS disease gene
STARD3	No	No
TCAP	No	No (Cardiac)
PNMT	medulla oblongata	No
PGAP3	ubiquitous in the organism	Hyperphosphatasia with mental retardation syndrome 4 but compound heterozygocy or homozygocy required
Erbb2	Yes, but not only	No (different cancers and glioblastoma)
Mien1	Yes, but ubiquitous and stronger in other organs	No
Grb7	No	No
Ikzf3	No	No
Zpbp2	Yes	No
Gsdmb	No	No
Ormldl3	unknown	No
Lrrc3c	NA (no OMIM)	NA (no OMIM)
Gsdma	No	No
Med24	Yes, but not only	No
Csf3	unkown	No
Psmd3	unkown	No
Thra2	Yes, but not only	No
Nr1D1	Yes, but not only	No
Msl1	unknown	No
Casc3	unknown	No
Rapgefl1	NA (no OMIM)	NA (no OMIM)
Wipf2	Yes, but not only	No
Cdc6	unknown	Meier-Gorlin syndrome 5, dwarfism and microcephaly, intellect usually normal
Rara	unknown	No (ACUTE PROMYELOCYTIC LEUKEMIA)
Gjd3	No	No
Top2a	unknown	No
Igfbp4	all tissues examined	No
Tns4	unknown	No
Ccr7	unknown	No
Smarce1	unknown	Coffin-Siris syndrome 5, {Meningioma, familial, susceptibility to}, and hypoplasia of the distal phalanges, particularly the fifth digit.
Krt222	NA (no OMIM)	NA (no OMIM)
Krt24	No	No
Krt25	unknown	No (Woolly hair, autosomal recessive 3)
Krt26	unknown	No
Krt27	unknown	No
Krt28	unknown	No
Krt10	unknown	No (Epidermolytic and Ichthyosis)
Krt12	No but cornea	No (Meesmann corneal dystrophy )
Krt20	a priori No (intestine)	No
Krt23	unknown	No
Krt39	all epithelial cells	No
	12 OMIM-validated CNS genes	3 OMIM-validated CNS disease genes

## Sheet: NEUROD2_PathoPredict_Fig7
	Chr Pos SNV	AA change	Minor Allele Frequency (gnomAD)	CADD	SIFT	PPH2	Gene constraint
	17:37762465_C>G	p.E130Q	0	29.3	D	P	Z = 2.67
	17:37762452_A>G	p.M134T	0	27.2	D	P	Z = 2.67
	c.488T>C	p.L163P	0	31	D	P	Z = 2.67
	17 : 37762468 C>T	p.Arg129Trp	0	34	D	P	Z = 2.67
	17: 37762049 C>A	p.His268Gln	0	23	T	B	Z = 2.67

## Sheet: egoE14.5_ChipSeq_neuroMigr_Disc
	category	ID	term	adj_pval	genes
GO:0001764	BP	GO:0001764	neuron migration	3.96786459604699e-20	Col3a1	Satb2	Nrp2	Erbb4	Cdk5r2	Cxcr4	Srgap2	Cntn2	Nav1	Astn1	Sdccag8	Mark1	Olig3	Fyn	Ddit4	Ascl1	Neurod4	Camk2b	Pex13	Tlx3	Myh10	Cdk5r1	Stat3	Mapt	Foxg1	Esr2	Flrt2	Hsp90aa1	D130043K22Rik	Dcdc2a	Tubb2b	Phactr1	Drd1	Spock1	Ntrk2	Nr2f1	Mef2c	Zswim6	Fezf2	Mapk8	Nrg3	Elp3	Nipbl	Lrp12	Ptk2
GO:2001222	BP	GO:2001222	regulation of neuron migration	1.81446032593166e-09	Col3a1	Erbb4	Srgap2	Camk2b	Stat3	Flrt2	Phactr1	Zswim6	Mapk8	Nrg3	Nipbl	Scrt1	Plxnb2	Gsk3b	Tbc1d24	Mapk8ip3	Sema6a	Camk2a	Shtn1	Nsmf	Olfm1	Dab2ip	Mdk	Pax6	Scrt2	Rapgef2	Arhgef2	Lrig2	Sema3a	Reln	Nkx6-1	Ptprz1	Ctnna2	Unc5d	Nrg1	Adgrg1	Cdh1	Fbxo31	Neo1	Zfp609	Sox14	Ulk4	Nexmif
GO:0021799	BP	GO:0021799	cerebral cortex radially oriented cell migration	3.88758907795584e-05	Pou3f3	Cdk5r2	Srgap2	Rtn4	Cdk5r1	Socs7	Lamb1	Foxg1	Syne2	Gli3	Bmerb1	Fbxo45	Mdga1	Dab2ip	Ccdc141	Pou3f2	Dab1	Lrp8	Reln	Cdk5	Sun1	Fut10	Adgrg1	Disc1	Dixdc1	Rnf7	Ctnnb1	Dcx
GO:0021801	BP	GO:0021801	cerebral cortex radial glia guided migration	0.000187915465451631	Cdk5r2	Srgap2	Rtn4	Cdk5r1	Socs7	Lamb1	Foxg1	Syne2	Gli3	Bmerb1	Dab2ip	Dab1	Lrp8	Reln	Cdk5	Sun1	Adgrg1	Disc1	Ctnnb1	Dcx
GO:2001224	BP	GO:2001224	positive regulation of neuron migration	0.00052617508590159	Mapk8	Nipbl	Tbc1d24	Mapk8ip3	Sema6a	Shtn1	Nsmf	Dab2ip	Mdk	Pax6	Rapgef2	Arhgef2	Sema3a	Reln	Ptprz1	Fbxo31	Zfp609	17
GO:0021799	BP	GO:0021799	cerebral cortex radially oriented cell migration	Gene	Pou3f3	Cdk5r2	Srgap2	Rtn4	Cdk5r1	Socs7	Lamb1	Foxg1	Syne2	Gli3	Bmerb1	Fbxo45	Mdga1	Dab2ip	Ccdc141	Pou3f2	Dab1	Lrp8	Reln	Cdk5	Sun1	Fut10	Adgrg1	Disc1	Dixdc1	Rnf7	Ctnnb1	Dcx
				Migration step altered	Terminal translocation	Multipolar Bipolar Transition	Glia Guided Locomotion	Multipolar Bipolar Transition	Multipolar Bipolar Transition	Terminal translocation	Radial Scaffold	Multipolar Bipolar Transition	Nucleokinesis	Radial Scaffold	Microtubule Stability	Multipolar Bipolar Transition	Multipolar Bipolar Transition and/or Glia Guided Locomotion	Multipolar Bipolar Transition	Multipolar Bipolar Transition	Terminal translocation	Terminal translocation	Glia Guided Locomotion (a priori)	Multipolar Bipolar Transition and Terminal Translocation	Multipolar Bipolar Transition	Nucleokinesis	Multipolar Bipolar Transition	Radial Scaffold	Multipolar Bipolar Transition	Multipolar Bipolar Transition	Multipolar Bipolar Transition and Terminal Translocation	Glia Guided Locomotion	Multipolar Bipolar Transition and/or Glia Guided Locomotion
				Main reference	﻿10.1126/science.1067132, https://dx.doi.org/10.1101%2Fgad.978002	10.1038/ncomms5826 (2014)	https://dx.doi.org/10.1016%2Fj.cell.2009.06.047	https://doi.org/10.1093/cercor/bhp307	10.1038/ncomms5826 (2014)	10.1016/j.devcel.2013.09.022	https://dx.doi.org/10.3389%2Ffcell.2020.578341	https://dx.doi.org/10.1016%2Fj.neuron.2018.10.016	https://dx.doi.org/10.1016%2Fj.neuron.2009.08.018	10.1242/dev.163147	https://doi.org/10.1038/srep05984	10.1128/MCB.00539-19	https://doi.org/10.1523/JNEUROSCI.4935-05.2006, https://doi.org/10.1002/dvdy.22496	https://dx.doi.org/10.1159%2F000369092	https://dx.doi.org/10.1074%2Fjbc.M110.179481	﻿10.1126/science.1067132, https://dx.doi.org/10.1101%2Fgad.978002	10.1016/j.neuron.2011.01.003	10.1242/dev.005447		10.1038/ncomms5826 (2014)	https://dx.doi.org/10.1016%2Fj.neuron.2009.08.018	https://dx.doi.org/10.1074%2Fjbc.M113.469403	https://dx.doi.org/10.3389%2Ffcell.2020.578341	DOI:10.1523/JNEUROSCI.4701-07.2007, 10.1523/JNEUROSCI.5036-11.2012	https://doi.org/10.1016/j.neuron.2010.06.002	﻿http://dx.doi.org/10.1016/j.devcel.2013.09.022	https://doi.org/10.1038/s41467-017-01046-w	https://dx.doi.org/10.1523%2FJNEUROSCI.4851-09.2010
[truncated: 91 more columns]
